# Supplementary material for: Review of Hydrogen Sensors in Aerobic and Anaerobic Environments Coupled with Artificial Intelligence Tools
Source: Sensors (Basel). 2025 Nov 13;25(22):6936. doi: 10.3390/s25226936 (PMC12656358; doi:10.3390/s25226936)
Supplement: Supplementary file 1 [file sensors-25-06936-s001.zip]

Archive with 1 entries (1 files):
- sensors-3919920-supplementary.pdf
